# Supplementary material for: Iron Overload Is Associated With Accelerated Progression of Osteoarthritis: The Role of DMT1 Mediated Iron Homeostasis
Source: Front Cell Dev Biol. 2021 Jan 5;8:594509. doi: 10.3389/fcell.2020.594509 (PMC7813682; doi:10.3389/fcell.2020.594509)
Supplement: Supplementary file 2 [file Table_1.XLSX]

## Sheet: Sheet1
min	Ctrl			IL-1β			IL-1β+siDMT1
0	1	0.11	5	1	0.09	5	1	0.17	5
5	0.89	0.17	5	0.9	0.11	5	0.78	0.11	5
10	0.77	0.14	5	0.33	0.091	5	0.54	0.12	5
15	0.75	0.11	5	0.26	0.076	5	0.43	0.08	5
20	0.59	0.09	5	0.08	0.02	5	0.3	0.09	5
min	Ctrl			TNF-α			TNF-α+siDMT1
0	1	0.09	5	1	0.25	5	1	0.11	5
5	0.89	0.11	5	0.57	0.19	5	0.88	0.16	5
10	0.77	0.12	5	0.3	0.07	5	0.46	0.05	5
15	0.75	0.08	5	0.19	0.076	5	0.33	0.077	5
20	0.59	0.12	5	0.08	0.03	5	0.29	0.02	5
